# Supplementary material for: PMSFF: Improved Protein Binding Residues Prediction through Multi-Scale Sequence-Based Feature Fusion Strategy
Source: Biomolecules. 2024 Sep 27;14(10):1220. doi: 10.3390/biom14101220 (PMC11506650; doi:10.3390/biom14101220)
Supplement: Supplementary file 1 [file biomolecules-14-01220-s001.zip]

Archive with 1 entries (1 files):
- biomolecules-3184837-supplementary.pdf
